# Supplementary material for: The Effects of a Cardiac Rehabilitation Program on Endothelial Progenitor Cells and Inflammatory Profile in Patients with Chronic Heart Failure of Different Severity
Source: J Clin Med. 2023 Oct 18;12(20):6592. doi: 10.3390/jcm12206592 (PMC10607596; doi:10.3390/jcm12206592)
Supplement: Supplementary file 1 [file jcm-12-06592-s001.zip]

Archive with 1 entries (1 files):
- jcm-2641483-supplementary.pdf
